# Supplementary material for: New algorithm improves fine structure of the barley consensus SNP map
Source: BMC Genomics. 2011 Aug 10;12:407. doi: 10.1186/1471-2164-12-407 (PMC3179964; doi:10.1186/1471-2164-12-407)
Supplement: Additional file 8 — Table S1. Consensus map for the entire genome. [file 1471-2164-12-407-S8.XLS]

## Sheet: consensus map
POPA marker	cM	Chrom
3_0969	0	1H
1_1223	1.22	1H
1_0895	1.41	1H
2_1354	1.41	1H
2_1067	2.18	1H
3_0715	2.18	1H
2_0502	2.6	1H
2_0836	2.81	1H
1_0460	2.92	1H
1_1311	2.92	1H
2_0842	2.92	1H
1_0410	4.14	1H
1_0636	4.28	1H
2_0238	4.36	1H
3_1144	4.36	1H
2_1456	4.38	1H
1_0419	4.4	1H
1_1011	5.9	1H
3_0933	5.9	1H
1_0730	6.14	1H
2_0865	6.14	1H
1_0716	8.37	1H
1_0549	9.32	1H
2_1174	9.5	1H
2_1226	9.71	1H
2_0665	12.44	1H
3_1149	12.44	1H
3_0817	12.75	1H
3_0919	13.24	1H
3_0950	13.24	1H
3_1533	13.24	1H
3_0952	13.64	1H
3_0918	13.91	1H
3_0951	13.91	1H
3_0588	17.24	1H
1_0332	20.12	1H
3_0955	21.82	1H
2_0318	22.16	1H
2_0575	25	1H
2_0749	25	1H
3_0948	25	1H
1_0775	25.29	1H
1_0484	25.8	1H
1_0030	26.53	1H
2_0371	26.77	1H
3_0876	28.23	1H
1_0873	30.29	1H
2_0712	31.82	1H
3_0241	31.82	1H
2_0767	33.21	1H
1_0186	33.26	1H
1_0757	33.72	1H
1_0744	37.71	1H
2_1048	37.71	1H
3_1276	37.96	1H
2_1233	38.5	1H
2_0617	41.27	1H
1_0760	41.27	1H
3_1177	41.27	1H
2_1072	41.93	1H
1_0814	42.56	1H
1_0238	45.37	1H
1_1357	47.02	1H
1_1498	47.59	1H
3_0336	47.78	1H
1_1266	48.46	1H
3_0268	48.46	1H
1_0764	48.71	1H
2_0514	48.93	1H
1_0275	49.24	1H
1_0597	49.24	1H
2_1134	50.03	1H
1_0314	51.5	1H
1_0526	53.84	1H
1_0294	54.13	1H
1_0259	54.78	1H
3_0683	54.78	1H
3_1467	54.78	1H
1_0235	54.79	1H
2_1432	54.79	1H
3_0796	54.79	1H
1_0957	55.19	1H
1_1064	55.19	1H
2_0855	55.19	1H
1_1301	55.21	1H
1_0159	55.88	1H
1_0300	55.88	1H
2_0260	55.88	1H
2_0660	55.88	1H
3_0043	55.88	1H
3_0404	55.88	1H
3_0438	55.88	1H
3_1208	55.88	1H
1_0506	55.95	1H
2_1188	55.95	1H
1_1287	55.98	1H
2_0047	55.98	1H
2_0427	55.98	1H
2_0698	55.98	1H
2_0757	55.98	1H
3_0436	55.98	1H
3_0562	55.98	1H
3_0762	55.98	1H
3_1191	55.98	1H
1_0470	56.08	1H
1_1478	56.08	1H
2_1193	56.08	1H
1_0438	56.42	1H
1_0938	56.42	1H
1_1036	56.42	1H
1_1209	56.42	1H
1_1336	56.42	1H
2_1408	56.42	1H
3_0258	56.42	1H
3_0462	56.42	1H
3_0498	56.42	1H
3_1381	56.42	1H
1_1162	56.63	1H
2_1357	57.22	1H
2_0810	57.22	1H
2_1312	57.22	1H
2_0912	57.28	1H
2_1000	57.28	1H
1_1107	57.58	1H
3_0522	57.58	1H
3_0774	57.58	1H
1_1169	57.58	1H
3_1134	57.58	1H
2_0798	57.67	1H
2_1361	57.67	1H
1_1359	57.8	1H
2_1217	57.8	1H
1_0075	57.83	1H
1_0520	57.83	1H
1_0933	57.83	1H
1_1326	57.83	1H
3_0110	57.83	1H
3_0406	57.83	1H
3_0478	57.83	1H
3_0499	57.83	1H
3_0694	57.83	1H
3_0750	57.83	1H
3_0350	58.07	1H
1_1217	58.12	1H
1_1484	58.12	1H
1_0833	58.12	1H
3_0059	58.12	1H
3_0592	58.12	1H
3_1272	58.12	1H
3_0672	58.14	1H
3_0786	58.14	1H
1_0293	58.14	1H
3_0741	58.3	1H
1_1256	58.52	1H
3_0243	58.52	1H
3_0710	58.9	1H
1_0324	58.9	1H
1_0198	58.9	1H
3_0348	58.91	1H
2_1053	59.67	1H
1_1248	59.77	1H
3_0343	59.77	1H
1_1444	60.3	1H
1_0768	60.65	1H
2_0478	60.76	1H
3_0820	60.76	1H
3_0821	60.76	1H
2_1333	60.87	1H
2_0997	61.04	1H
1_0552	61.34	1H
2_0095	61.78	1H
3_0753	61.78	1H
1_0201	61.87	1H
3_1532	61.87	1H
2_1463	62.13	1H
1_0798	62.58	1H
1_0176	62.65	1H
1_0617	62.74	1H
1_1049	62.74	1H
3_0304	62.78	1H
3_0744	62.98	1H
2_1131	63.95	1H
1_0302	64.28	1H
2_1306	64.41	1H
3_1179	64.65	1H
3_1401	64.65	1H
2_0432	65.79	1H
2_1431	65.79	1H
2_0642	65.79	1H
1_0516	66.83	1H
1_0043	67.49	1H
2_1219	67.49	1H
1_0960	67.68	1H
2_0956	67.68	1H
3_1464	67.68	1H
1_0002	68.41	1H
1_1367	68.55	1H
1_1062	69.44	1H
3_0295	69.44	1H
2_0157	71.47	1H
1_0166	71.6	1H
2_0696	71.78	1H
3_0298	71.79	1H
2_0290	71.8	1H
3_0505	71.83	1H
2_1176	73.17	1H
3_0742	73.38	1H
1_1075	73.4	1H
2_0120	73.63	1H
1_0686	73.68	1H
2_0229	73.68	1H
2_1057	74	1H
1_1267	74.34	1H
2_1126	74.73	1H
1_0006	74.81	1H
1_0890	75.32	1H
1_0279	75.81	1H
2_0121	76.45	1H
2_0990	77.26	1H
2_0657	77.95	1H
1_0466	81.84	1H
3_0072	84.53	1H
1_1037	85.99	1H
1_0434	85.99	1H
1_1463	86	1H
1_1144	86	1H
2_0550	86.37	1H
3_0204	86.49	1H
3_1160	87.32	1H
1_0471	87.37	1H
2_1192	87.37	1H
1_0830	87.4	1H
2_0434	87.4	1H
1_1189	88.7	1H
2_0792	88.82	1H
2_0937	88.82	1H
3_0546	88.82	1H
2_1446	88.84	1H
1_0535	88.85	1H
2_0475	89.18	1H
1_0433	89.74	1H
2_1373	90.04	1H
3_1163	90.08	1H
1_1008	90.11	1H
2_0769	90.25	1H
2_1301	90.29	1H
1_0865	90.64	1H
3_1192	90.8	1H
1_0396	91.26	1H
1_0822	91.98	1H
1_1277	91.98	1H
3_1319	92.27	1H
1_0522	95.76	1H
2_0169	96.22	1H
2_0754	96.22	1H
1_0357	98.09	1H
2_0267	98.69	1H
3_1152	99.03	1H
1_0111	99.86	1H
2_0187	99.86	1H
2_0909	99.86	1H
1_1173	100.56	1H
2_0613	100.56	1H
2_1020	100.56	1H
3_0509	102.23	1H
3_0191	105.2	1H
2_0780	105.2	1H
2_0921	106.48	1H
2_0625	107.28	1H
2_0220	107.48	1H
2_0844	107.75	1H
3_0532	107.9	1H
1_0231	108.52	1H
2_0021	108.75	1H
3_1526	111.41	1H
1_0789	112.56	1H
3_0014	112.91	1H
2_1392	114.17	1H
1_0905	114.5	1H
1_0963	116.55	1H
1_1409	117.02	1H
1_0729	117.07	1H
1_0338	119.68	1H
3_0257	120.2	1H
1_0854	120.31	1H
2_0959	120.61	1H
2_1172	125.13	1H
1_0911	125.39	1H
1_0858	125.43	1H
1_1528	125.96	1H
1_0339	126.26	1H
2_1038	126.48	1H
3_1105	126.63	1H
1_1457	126.63	1H
1_0586	126.99	1H
2_0908	126.99	1H
1_1443	127.08	1H
2_1068	128.1	1H
1_0722	128.26	1H
3_0403	128.45	1H
3_1377	128.45	1H
1_0207	128.49	1H
2_1140	128.64	1H
1_1481	128.74	1H
1_0644	129.06	1H
1_0808	129.58	1H
3_1387	129.58	1H
1_1038	130.42	1H
1_0693	130.48	1H
2_0133	130.89	1H
3_0649	130.98	1H
1_0903	132.76	1H
1_0059	132.97	1H
2_0383	133.17	1H
1_0782	133.17	1H
1_1271	133.92	1H
3_0803	133.92	1H
2_1105	135.88	1H
1_1509	137.06	1H
1_1496	137.19	1H
2_0599	137.19	1H
3_0277	137.19	1H
3_0517	137.19	1H
2_0603	137.61	1H
1_0041	138.62	1H
2_0594	138.62	1H
1_1105	138.65	1H
2_1384	139.17	1H
2_0138	140.12	1H
1_0746	140.16	1H
3_0231	140.16	1H
2_0840	140.17	1H
2_0509	140.29	1H
1_0590	140.41	1H
2_0915	140.41	1H
2_0772	140.42	1H
3_1081	140.53	1H
2_0429	140.58	1H
3_0934	140.58	1H
3_0048	140.59	1H
1_0443	141.09	1H
3_1446	0	2H
1_1407	0	2H
1_0970	0	2H
1_0718	3.75	2H
2_1415	5.01	2H
3_1224	6.13	2H
1_1030	6.25	2H
1_0326	10.95	2H
1_1059	12.17	2H
1_0230	12.89	2H
2_1377	15.17	2H
1_0592	15.17	2H
3_0781	15.31	2H
2_0562	16.09	2H
1_0701	16.46	2H
2_1532	16.54	2H
2_0563	16.54	2H
2_0774	16.57	2H
1_1119	17.62	2H
1_0502	17.62	2H
3_0402	17.73	2H
3_0155	17.97	2H
3_1497	17.99	2H
2_1416	17.99	2H
2_0430	17.99	2H
2_0261	17.99	2H
3_0775	18.1	2H
2_0161	18.1	2H
3_0631	19.52	2H
2_0112	20.01	2H
2_1423	20.08	2H
3_1534	20.72	2H
2_0724	21.93	2H
2_0107	22.2	2H
1_1040	22.59	2H
1_0943	22.73	2H
2_0964	23.23	2H
3_1284	26.78	2H
1_0180	31.24	2H
2_0633	31.75	2H
1_0777	31.75	2H
3_0872	37.88	2H
3_0871	37.88	2H
2_1015	38.97	2H
2_0394	38.97	2H
1_0216	39.11	2H
2_1366	40.02	2H
2_1265	40.02	2H
2_1261	40.18	2H
2_1187	40.32	2H
2_0593	40.97	2H
1_0307	41.33	2H
2_0368	41.85	2H
1_0891	41.99	2H
1_0660	41.99	2H
1_0987	42.71	2H
1_0787	42.71	2H
1_1452	42.84	2H
2_1049	42.95	2H
2_0864	43.14	2H
1_1110	43.14	2H
1_1304	43.89	2H
1_0847	44.81	2H
2_1304	45.52	2H
1_1073	47.84	2H
2_0173	47.84	2H
1_0525	48.12	2H
1_0399	48.42	2H
1_0919	48.48	2H
3_0657	48.6	2H
1_0296	48.6	2H
3_0420	48.68	2H
2_0326	48.68	2H
1_1057	48.68	2H
1_0178	48.77	2H
1_0837	48.88	2H
2_1153	48.88	2H
1_0648	49.58	2H
3_0432	49.77	2H
1_0342	49.77	2H
2_1338	49.77	2H
1_1493	50.08	2H
2_1227	50.12	2H
3_0363	50.16	2H
1_0084	50.46	2H
3_0379	51.58	2H
3_0029	51.58	2H
1_0715	51.58	2H
3_0491	52.99	2H
1_0486	52.99	2H
2_0281	54.27	2H
1_1340	54.27	2H
1_0204	54.27	2H
2_0672	54.67	2H
1_1505	57.35	2H
1_1061	57.48	2H
3_1169	57.64	2H
2_0846	57.64	2H
2_0519	57.64	2H
1_0498	58.34	2H
3_0703	58.41	2H
2_1005	59.19	2H
1_0297	59.22	2H
1_0234	59.22	2H
3_0691	59.23	2H
3_0604	59.23	2H
2_0688	59.25	2H
1_1428	59.25	2H
1_0156	59.25	2H
1_1054	59.34	2H
2_0674	59.5	2H
1_1131	59.92	2H
2_0929	59.99	2H
1_1302	59.99	2H
1_0422	59.99	2H
1_0638	60.33	2H
3_0259	60.65	2H
2_1096	60.65	2H
1_0733	60.65	2H
1_0325	60.65	2H
3_1474	60.69	2H
1_1522	60.69	2H
2_1388	60.94	2H
1_1400	60.96	2H
1_0458	61.18	2H
2_0387	62.02	2H
3_0195	62.39	2H
2_0917	62.39	2H
2_0602	62.39	2H
2_0235	62.39	2H
2_0234	62.39	2H
1_0927	62.39	2H
1_0147	62.39	2H
2_0024	62.41	2H
3_0338	62.41	2H
1_1015	62.53	2H
1_1272	62.69	2H
3_0251	62.71	2H
2_0748	62.71	2H
2_0891	62.97	2H
1_0997	63.14	2H
3_0557	63.15	2H
3_0487	63.15	2H
3_0209	63.15	2H
2_0643	63.15	2H
2_0004	63.15	2H
1_0558	63.15	2H
3_1288	63.48	2H
1_0898	64.02	2H
3_0634	64.09	2H
2_0500	64.09	2H
1_0485	64.09	2H
1_0330	64.09	2H
1_1133	64.11	2H
1_0796	64.11	2H
1_0602	64.11	2H
3_0042	64.18	2H
3_0828	64.22	2H
2_0039	64.22	2H
1_0474	64.22	2H
3_1302	64.22	2H
3_1175	64.22	2H
3_0582	64.22	2H
3_0561	64.22	2H
3_0514	64.22	2H
3_0179	64.22	2H
2_0160	64.22	2H
3_0853	64.22	2H
2_1286	64.22	2H
2_0458	64.22	2H
2_0417	64.22	2H
2_0032	64.22	2H
1_0099	64.22	2H
1_1046	64.22	2H
1_0624	64.22	2H
1_0070	64.22	2H
1_0012	64.22	2H
3_1218	64.23	2H
3_1189	64.23	2H
3_0772	64.23	2H
3_0206	64.23	2H
3_0068	64.23	2H
2_1434	64.23	2H
2_1337	64.23	2H
2_0878	64.23	2H
2_0196	64.23	2H
2_0181	64.23	2H
1_1369	64.23	2H
1_1288	64.23	2H
1_1155	64.23	2H
1_0948	64.23	2H
1_0883	64.23	2H
1_0154	64.23	2H
2_0669	64.23	2H
1_1354	64.23	2H
1_1178	64.23	2H
1_0317	64.23	2H
1_1211	64.28	2H
1_0947	64.28	2H
2_0476	64.3	2H
2_0251	64.3	2H
1_0679	64.3	2H
1_0358	64.3	2H
1_0035	64.57	2H
1_1384	65.03	2H
2_0335	65.03	2H
3_0245	65.03	2H
1_0640	65.03	2H
1_0436	65.03	2H
1_0632	65.31	2H
2_1476	65.31	2H
1_1430	65.31	2H
1_1316	65.31	2H
3_1256	65.41	2H
3_1252	65.41	2H
2_0442	65.41	2H
3_0724	65.43	2H
3_0323	65.43	2H
3_0275	65.43	2H
3_0265	65.43	2H
3_0108	65.43	2H
2_0585	65.43	2H
2_0067	65.43	2H
1_1504	65.43	2H
1_1324	65.43	2H
1_1278	65.43	2H
1_1001	65.43	2H
1_0909	65.44	2H
2_0374	65.45	2H
2_1399	65.47	2H
2_0887	65.47	2H
2_0532	65.47	2H
2_0438	65.47	2H
2_0390	65.47	2H
1_0692	65.47	2H
1_0685	65.47	2H
1_0191	65.47	2H
2_0690	65.52	2H
1_1206	65.52	2H
1_0750	65.52	2H
2_1094	65.66	2H
2_1166	66.01	2H
1_1072	66.02	2H
2_1110	66.06	2H
1_1121	66.57	2H
1_0651	66.92	2H
3_1307	67.35	2H
1_1347	67.35	2H
1_0545	68.07	2H
2_1144	68.21	2H
1_1096	69.29	2H
2_1258	71.93	2H
1_0265	71.93	2H
3_1021	73.04	2H
1_0407	73.04	2H
3_0205	73.13	2H
2_1205	73.26	2H
2_0833	73.72	2H
2_1251	73.85	2H
3_1020	73.92	2H
1_0717	73.92	2H
3_1383	74.08	2H
2_0947	74.19	2H
1_0831	74.19	2H
1_0650	74.19	2H
2_0528	74.22	2H
1_1402	74.22	2H
2_0667	74.22	2H
2_1078	74.27	2H
1_0719	74.27	2H
2_0419	74.34	2H
3_1394	74.37	2H
3_1380	74.39	2H
3_0674	74.39	2H
2_1156	74.39	2H
2_0960	74.39	2H
2_0734	74.49	2H
1_0952	74.49	2H
1_1449	75	2H
3_1398	75	2H
3_0178	75.29	2H
1_1435	75.36	2H
1_0196	75.38	2H
3_0696	75.52	2H
2_0699	75.52	2H
1_0818	75.52	2H
2_0489	76.01	2H
3_1445	76.06	2H
1_1388	76.49	2H
2_1282	76.63	2H
3_1293	76.94	2H
1_0859	77.14	2H
1_0786	78.55	2H
2_1242	78.68	2H
1_1214	78.68	2H
1_0823	78.68	2H
1_0619	78.79	2H
2_0781	78.97	2H
1_1100	80.42	2H
2_0340	82.6	2H
1_0287	82.61	2H
3_0899	82.61	2H
3_0901	82.68	2H
3_0900	82.68	2H
3_0897	82.97	2H
3_1205	83.12	2H
3_0896	83.12	2H
1_0213	83.13	2H
1_1533	83.38	2H
1_0475	86.51	2H
1_0936	86.55	2H
3_1424	86.61	2H
2_1245	86.61	2H
2_1037	86.68	2H
2_1351	87	2H
1_0969	87	2H
2_0793	87	2H
2_1136	87.25	2H
1_1058	87.6	2H
1_0214	92	2H
2_0080	93.86	2H
2_1007	95.5	2H
2_0806	95.5	2H
2_1175	95.59	2H
1_0649	95.59	2H
3_0216	95.75	2H
1_0138	96.47	2H
1_1285	96.48	2H
1_1307	96.5	2H
2_0967	98.67	2H
2_0086	99.77	2H
1_1250	101.16	2H
1_0876	101.16	2H
3_0200	101.39	2H
1_0398	101.39	2H
2_0923	101.54	2H
2_1527	102.4	2H
1_1466	102.4	2H
1_0900	102.83	2H
3_0480	103	2H
3_0095	103	2H
2_1340	104.06	2H
3_0555	105.69	2H
3_0049	105.69	2H
1_1094	106.51	2H
1_0630	106.51	2H
1_1323	106.51	2H
1_1480	108.36	2H
2_0064	109.66	2H
2_1238	110.08	2H
1_1043	110.41	2H
1_0990	110.41	2H
1_0989	110.41	2H
1_1118	110.62	2H
1_0988	110.66	2H
1_0731	110.66	2H
2_1396	110.66	2H
2_0955	110.7	2H
1_0263	110.7	2H
1_0128	110.7	2H
2_0763	110.74	2H
2_0634	110.74	2H
3_1402	110.74	2H
1_0429	111.65	2H
1_1236	111.65	2H
2_0989	111.7	2H
3_0459	111.86	2H
1_0707	111.93	2H
3_1095	112.01	2H
1_0538	112.01	2H
2_0182	112.44	2H
1_0404	113.14	2H
1_0916	114.15	2H
1_0739	116.09	2H
3_1264	116.53	2H
3_0598	116.53	2H
3_1406	116.88	2H
1_0780	116.88	2H
2_1220	117.65	2H
1_0092	117.81	2H
2_0511	117.93	2H
3_0636	118.64	2H
3_0776	119.4	2H
3_0152	120.4	2H
2_1315	120.68	2H
1_1365	122.05	2H
3_0097	122.31	2H
2_0141	122.31	2H
2_1440	123.26	2H
2_0711	123.26	2H
2_0480	123.26	2H
1_0446	124.34	2H
3_0695	124.7	2H
3_0310	124.7	2H
3_0041	124.7	2H
2_1484	125.13	2H
3_1100	125.4	2H
2_1406	125.57	2H
2_1459	125.84	2H
1_1486	125.84	2H
2_0183	126.48	2H
2_1370	126.54	2H
1_0109	126.54	2H
2_1088	128.51	2H
1_0656	128.51	2H
3_0690	128.67	2H
2_0366	128.67	2H
3_1268	130.32	2H
3_0942	130.32	2H
1_0164	130.37	2H
2_1125	131.18	2H
1_0383	131.69	2H
3_0678	131.83	2H
2_0215	131.88	2H
1_0065	131.88	2H
1_0376	132.28	2H
2_1336	132.41	2H
1_0472	132.41	2H
1_0579	132.76	2H
2_0895	132.76	2H
1_1227	134.34	2H
3_0106	135.26	2H
3_0396	135.53	2H
2_0715	136	2H
3_0248	139.65	2H
2_0590	139.65	2H
3_0341	139.69	2H
2_1274	139.69	2H
2_0313	139.69	2H
1_0551	141.23	2H
2_0494	141.68	2H
1_0826	141.68	2H
2_0027	141.9	2H
3_1461	141.93	2H
1_0625	141.93	2H
3_1209	141.98	2H
3_0914	141.98	2H
3_0352	141.98	2H
1_1262	141.98	2H
1_0245	141.98	2H
1_0566	143.69	2H
1_0315	144.01	2H
2_0518	144.48	2H
1_0766	144.48	2H
1_0447	144.48	2H
1_1023	144.87	2H
1_0714	145.03	2H
2_1250	145.23	2H
1_1380	145.23	2H
1_0950	145.42	2H
1_0487	145.65	2H
1_0181	147.13	2H
2_1346	147.24	2H
2_0293	147.41	2H
2_0994	147.48	2H
2_0943	148.4	2H
2_1299	149.29	2H
3_0823	150.74	2H
1_0791	151.04	2H
2_0814	151.2	2H
1_0937	151.8	2H
2_1436	152.05	2H
3_1527	152.05	2H
1_0072	152.05	2H
3_1300	152.85	2H
3_1506	153.37	2H
3_1180	155.36	2H
2_1453	155.36	2H
2_1099	155.36	2H
1_0329	155.58	2H
2_0561	155.99	2H
3_1434	157.23	2H
1_0569	157.25	2H
1_1050	157.52	2H
1_0085	157.52	2H
3_1413	157.64	2H
2_0681	157.96	2H
3_0378	158.65	2H
2_1414	158.73	2H
2_1454	158.73	2H
2_1496	158.85	2H
1_1280	158.85	2H
2_1106	160.62	2H
2_0900	161.02	2H
3_0102	161.07	2H
2_0858	0	3H
2_0090	0	3H
3_1428	1.02	3H
1_0727	1.02	3H
3_1448	4.51	3H
2_0797	5.17	3H
1_1434	5.17	3H
2_0175	5.83	3H
2_0159	5.93	3H
1_0103	6.61	3H
1_0173	6.79	3H
3_1487	6.83	3H
2_0252	6.93	3H
1_1453	6.93	3H
3_1409	7.49	3H
2_0953	7.49	3H
2_0935	8.25	3H
2_1190	9.06	3H
2_0529	9.06	3H
2_1398	10.28	3H
1_1005	10.28	3H
2_1027	11.16	3H
3_0297	11.2	3H
3_0818	11.73	3H
1_0112	11.73	3H
2_0976	11.73	3H
1_0886	11.73	3H
3_0910	11.98	3H
1_1310	11.98	3H
2_1002	12.47	3H
2_1515	12.47	3H
3_0915	13.13	3H
2_0595	13.16	3H
1_0571	15.14	3H
1_0832	16.02	3H
3_0113	17.27	3H
2_1410	18.3	3H
2_0172	18.53	3H
1_0565	22.03	3H
2_0742	22.21	3H
1_0087	22.76	3H
2_0982	27.2	3H
3_0192	27.2	3H
2_0552	27.2	3H
1_0559	27.32	3H
3_0920	27.39	3H
2_0556	28.3	3H
1_0691	28.65	3H
2_0794	29.02	3H
2_0455	30.71	3H
2_0968	30.91	3H
3_0284	31.03	3H
1_1308	31.29	3H
1_1237	31.29	3H
1_1414	34.83	3H
3_0571	35.14	3H
2_1268	35.39	3H
1_1527	35.39	3H
1_0519	35.39	3H
1_0026	35.64	3H
2_0607	35.78	3H
3_0431	35.92	3H
2_0492	36.41	3H
2_0930	37.94	3H
2_0338	38.4	3H
1_0672	38.75	3H
1_0277	39.1	3H
3_0925	39.11	3H
1_0852	39.2	3H
1_0968	39.47	3H
1_0081	39.75	3H
2_0410	40.39	3H
1_0825	40.39	3H
1_0710	40.39	3H
3_0953	40.81	3H
3_1298	41.26	3H
3_1159	41.26	3H
1_0863	42.31	3H
2_0193	42.86	3H
1_0114	42.86	3H
2_1145	45.57	3H
2_1533	47.82	3H
2_0647	47.82	3H
2_0666	47.92	3H
1_1514	47.92	3H
1_1002	49.11	3H
2_1506	49.74	3H
1_1117	49.74	3H
3_0913	49.84	3H
2_1259	49.84	3H
1_1371	49.84	3H
3_1475	51.33	3H
3_0785	51.33	3H
3_0064	52.93	3H
1_0601	52.93	3H
2_1101	54.8	3H
3_1122	54.85	3H
3_0737	54.85	3H
3_0474	54.85	3H
2_0328	54.85	3H
1_0532	54.85	3H
2_1189	54.85	3H
2_0356	54.85	3H
3_0609	56.08	3H
2_0719	56.08	3H
3_1009	56.61	3H
3_0467	57.53	3H
2_0264	57.53	3H
1_1069	57.53	3H
3_0721	59.04	3H
1_1102	59.04	3H
3_0583	59.93	3H
1_1313	59.98	3H
3_1015	60.26	3H
3_0923	60.26	3H
3_0922	60.26	3H
1_1387	60.26	3H
3_1008	60.26	3H
3_0680	60.26	3H
1_1511	60.26	3H
1_0233	60.26	3H
2_0866	60.26	3H
3_0262	60.26	3H
1_1265	60.26	3H
1_0391	60.26	3H
2_1109	60.26	3H
2_1197	60.26	3H
1_0380	60.26	3H
3_0799	60.39	3H
1_1258	60.39	3H
3_0618	60.39	3H
1_1086	60.39	3H
2_1129	60.39	3H
3_1368	60.55	3H
3_1017	60.55	3H
3_1014	60.55	3H
3_1010	60.55	3H
3_0809	60.55	3H
3_0318	60.55	3H
3_0126	60.55	3H
2_1475	60.55	3H
2_0574	60.55	3H
1_1518	60.55	3H
1_0926	60.55	3H
1_0155	60.55	3H
3_1372	60.68	3H
3_1012	60.68	3H
2_0890	60.68	3H
1_0966	60.68	3H
1_0437	60.68	3H
1_0365	60.68	3H
2_0970	60.72	3H
2_0856	60.72	3H
1_1502	60.72	3H
1_1501	60.72	3H
1_0456	60.72	3H
1_0137	60.72	3H
3_1214	60.88	3H
2_0288	60.88	3H
2_0002	60.88	3H
1_0620	60.88	3H
2_0102	60.92	3H
2_0796	60.92	3H
2_0428	60.92	3H
2_0333	60.92	3H
1_1124	60.92	3H
1_0328	60.92	3H
1_0008	60.92	3H
2_1472	60.95	3H
2_1435	60.95	3H
2_0801	60.95	3H
2_0583	60.95	3H
2_0486	60.95	3H
1_1530	60.95	3H
1_1283	60.95	3H
1_1125	60.95	3H
1_0925	61.08	3H
1_1099	61.19	3H
1_0349	61.21	3H
3_1502	61.38	3H
3_0130	61.38	3H
3_0039	61.38	3H
2_1411	61.38	3H
2_1147	61.38	3H
2_1062	61.38	3H
2_0721	61.38	3H
2_0655	61.38	3H
2_0591	61.38	3H
2_0439	61.38	3H
2_0408	61.38	3H
1_1482	61.38	3H
1_1337	61.38	3H
1_1295	61.38	3H
1_0784	61.38	3H
1_0224	61.44	3H
2_0444	61.65	3H
1_1401	61.84	3H
1_0011	61.93	3H
2_0108	62	3H
1_0225	62.01	3H
3_1281	62.08	3H
3_0009	62.3	3H
2_0995	62.3	3H
1_0653	62.49	3H
3_1393	62.76	3H
3_1016	62.76	3H
3_1011	62.76	3H
2_1064	62.83	3H
2_0325	62.83	3H
1_1429	62.83	3H
1_0850	62.83	3H
1_0678	62.83	3H
2_0276	62.98	3H
1_1016	62.98	3H
2_1511	63.04	3H
1_0005	64.17	3H
1_0728	64.64	3H
3_0829	65.23	3H
1_0373	65.23	3H
1_0158	65.23	3H
3_0088	66.23	3H
1_1150	66.23	3H
1_1084	66.23	3H
2_1120	66.75	3H
2_1004	66.95	3H
1_0281	67.02	3H
1_1191	67.13	3H
2_0863	67.63	3H
2_0608	68.5	3H
1_1284	68.5	3H
1_1152	68.5	3H
1_0839	68.52	3H
2_1502	69.38	3H
1_1342	69.38	3H
2_0704	69.57	3H
1_1391	69.57	3H
1_0335	69.64	3H
3_0005	69.8	3H
3_1242	71.44	3H
3_0788	71.47	3H
3_0616	71.47	3H
3_1153	71.67	3H
2_1305	71.69	3H
2_0931	71.69	3H
2_0395	71.88	3H
1_1394	71.88	3H
2_0351	73.14	3H
1_1314	73.14	3H
2_0017	73.14	3H
1_0172	73.14	3H
1_0200	73.62	3H
1_1241	73.7	3H
3_0754	73.99	3H
3_1323	74.09	3H
2_0877	74.09	3H
2_0273	74.09	3H
3_1356	74.33	3H
2_0787	74.44	3H
2_0694	74.44	3H
1_0350	74.44	3H
3_1529	74.72	3H
1_0452	74.72	3H
2_0116	74.73	3H
2_0521	75.55	3H
1_0276	75.55	3H
3_0399	75.77	3H
3_0743	76.35	3H
2_0124	76.35	3H
1_0609	76.35	3H
2_0566	76.44	3H
2_0695	76.45	3H
1_0683	76.45	3H
2_0778	76.68	3H
3_1346	77.12	3H
2_0597	77.7	3H
2_0362	77.7	3H
1_1454	77.7	3H
1_0047	77.7	3H
2_1257	78.14	3H
2_1194	78.57	3H
1_1524	81.02	3H
2_1163	81.25	3H
2_0115	82.21	3H
2_0849	82.39	3H
3_0170	82.68	3H
3_1262	83.21	3H
3_0677	83.5	3H
2_1358	83.73	3H
2_0093	83.73	3H
3_0278	84.92	3H
1_1517	85.01	3H
2_0063	87.72	3H
1_1138	87.82	3H
2_1348	91.5	3H
1_0628	91.5	3H
1_0444	91.62	3H
3_1299	91.76	3H
2_1505	91.76	3H
3_0663	94.57	3H
2_1294	94.6	3H
3_1018	94.6	3H
1_0134	94.6	3H
3_0325	94.94	3H
1_0583	94.94	3H
2_0136	94.94	3H
2_0659	95.1	3H
1_0253	95.36	3H
1_1021	95.48	3H
1_0747	95.66	3H
3_1367	99.25	3H
3_0250	102.58	3H
3_0090	104.54	3H
2_0628	104.54	3H
2_1438	104.79	3H
2_0999	104.79	3H
3_0640	105.23	3H
2_0130	105.42	3H
3_0909	105.48	3H
1_0074	105.48	3H
2_0626	105.68	3H
1_0515	105.68	3H
1_0184	105.73	3H
2_1381	105.73	3H
2_1083	105.73	3H
2_1517	106.32	3H
1_0344	108.27	3H
2_1495	108.38	3H
3_0342	108.74	3H
2_0284	108.74	3H
1_0662	109.07	3H
2_1493	109.38	3H
3_0119	112.35	3H
2_0009	113.32	3H
2_1513	113.32	3H
2_1081	114.48	3H
1_1392	114.48	3H
3_0423	114.95	3H
2_1212	114.95	3H
2_1161	115.12	3H
2_0023	115.12	3H
2_0168	117.5	3H
1_0753	117.5	3H
1_0100	117.5	3H
2_0523	117.59	3H
2_1277	117.79	3H
1_0312	119.33	3H
1_1503	119.77	3H
3_0927	120.04	3H
3_0375	120.18	3H
3_1329	120.18	3H
1_0584	120.18	3H
1_0680	120.18	3H
3_0928	120.18	3H
3_0276	120.42	3H
1_1330	121.4	3H
2_0944	121.4	3H
3_1220	121.4	3H
3_0223	121.4	3H
3_1269	121.4	3H
3_1499	121.49	3H
3_0732	121.49	3H
2_1405	121.49	3H
1_0918	121.49	3H
2_0174	121.49	3H
3_0274	121.49	3H
3_0096	122.77	3H
1_0754	122.77	3H
2_0650	123.41	3H
1_0821	123.41	3H
1_1172	123.62	3H
3_0924	123.74	3H
3_0084	123.74	3H
1_1338	123.74	3H
3_1238	123.74	3H
3_1525	123.74	3H
1_0867	124.02	3H
2_0413	124.59	3H
3_0507	125.48	3H
3_0081	126.87	3H
2_0369	129.29	3H
1_1196	129.29	3H
1_0505	129.29	3H
1_0280	129.57	3H
2_0343	129.57	3H
1_1141	129.57	3H
2_0612	129.57	3H
2_0662	129.57	3H
3_0963	129.58	3H
1_0188	129.58	3H
1_0842	130.59	3H
3_0973	133.46	3H
3_0092	133.46	3H
2_0527	135.15	3H
1_0381	136.78	3H
2_1428	138.53	3H
2_0409	138.53	3H
1_0122	138.86	3H
1_1127	139.64	3H
3_0860	139.76	3H
2_0085	139.85	3H
1_1328	140.41	3H
1_1154	140.69	3H
3_1251	141.14	3H
2_0920	141.44	3H
3_1496	142.14	3H
2_0851	142.29	3H
3_0367	142.3	3H
2_1427	142.32	3H
2_0933	142.32	3H
1_1047	142.32	3H
3_0137	143.46	3H
1_0570	143.73	3H
1_0631	145.65	3H
2_1060	145.84	3H
1_0827	145.84	3H
2_1420	146.6	3H
2_1386	146.6	3H
1_1297	149.15	3H
2_1266	150.13	3H
3_1161	151.68	3H
2_1272	151.97	3H
2_1531	152.94	3H
3_0841	153.64	3H
2_1376	154.48	3H
3_1500	154.48	3H
2_0421	156.74	3H
3_0370	156.74	3H
2_1345	156.74	3H
2_0088	157.14	3H
2_0505	157.33	3H
1_1436	157.33	3H
2_0155	157.33	3H
1_1510	157.72	3H
3_0921	157.99	3H
2_0198	159.36	3H
1_0646	159.36	3H
2_1523	161.18	3H
3_0960	161.69	3H
1_0935	162.16	3H
3_0767	162.94	3H
3_0271	162.94	3H
2_1237	162.94	3H
2_1008	163.62	3H
1_0702	163.62	3H
2_0605	164.83	3H
2_0423	165.66	3H
3_1388	166.25	3H
3_0736	166.25	3H
2_1267	166.25	3H
1_0629	166.31	3H
1_1410	166.42	3H
3_1508	166.42	3H
1_0694	166.42	3H
1_0893	166.49	3H
1_0681	166.49	3H
2_0057	166.62	3H
1_0014	166.88	3H
1_1516	167.73	3H
2_1379	168.11	3H
2_0176	168.11	3H
1_1000	168.11	3H
3_0229	168.39	3H
3_1341	169.9	3H
2_1500	171.1	3H
1_0767	171.72	3H
3_0055	172.28	3H
1_0343	173.45	3H
3_1296	173.54	3H
3_0135	173.54	3H
2_1387	173.54	3H
1_0215	173.54	3H
2_1362	173.62	3H
2_0345	173.7	3H
2_0185	173.7	3H
1_0283	173.7	3H
2_1117	0	4H
3_1324	1.16	4H
2_0145	5.2	4H
1_0208	7.98	4H
1_0409	7.98	4H
2_1228	8.25	4H
2_0274	9.41	4H
3_0140	9.41	4H
3_1486	9.41	4H
1_1345	11.69	4H
1_0319	14.94	4H
1_1485	16.46	4H
1_0490	17.03	4H
3_1458	18.2	4H
1_1300	19.96	4H
1_0113	20.56	4H
3_0540	21	4H
1_1397	21.13	4H
3_0150	21.81	4H
1_0738	21.87	4H
2_1359	23.87	4H
2_0557	23.89	4H
1_0223	24.35	4H
1_0574	24.35	4H
1_0221	26.29	4H
3_1291	26.29	4H
1_1199	28.04	4H
2_1385	28.42	4H
1_1136	28.48	4H
2_1458	29.6	4H
1_0562	30.36	4H
1_0626	30.75	4H
1_1060	30.75	4H
1_1175	30.75	4H
3_0394	30.75	4H
2_0210	30.99	4H
2_0422	31.21	4H
2_0680	31.81	4H
2_1418	31.81	4H
1_0132	31.9	4H
1_0395	31.9	4H
2_0109	31.95	4H
2_0777	31.95	4H
2_0302	32.83	4H
2_0606	32.83	4H
2_1070	32.83	4H
2_0001	32.83	4H
2_1374	32.93	4H
1_0031	33.1	4H
3_0907	33.1	4H
2_0411	36.07	4H
3_1313	36.93	4H
2_1122	37.07	4H
3_1164	37.79	4H
2_1389	37.79	4H
2_1397	37.95	4H
3_0863	37.95	4H
3_0864	37.95	4H
3_0865	37.95	4H
1_0810	39.7	4H
3_1439	39.7	4H
1_0860	41.5	4H
3_1524	41.5	4H
1_1382	41.93	4H
1_0171	42.3	4H
1_0347	42.3	4H
3_0992	42.36	4H
1_0063	43.44	4H
2_0011	43.44	4H
2_0012	43.52	4H
2_0445	43.52	4H
1_0371	43.86	4H
2_0180	43.86	4H
2_0240	43.86	4H
2_0114	44.26	4H
1_1180	44.57	4H
1_0048	44.77	4H
3_0328	44.77	4H
3_0187	45.36	4H
1_0668	47.48	4H
1_0793	47.48	4H
3_0993	47.73	4H
1_1112	48.7	4H
2_0939	48.76	4H
2_1490	48.76	4H
1_1405	51.19	4H
3_0564	51.19	4H
1_0261	51.4	4H
2_0269	51.96	4H
1_0942	51.99	4H
1_0577	52.08	4H
1_0756	52.08	4H
2_1073	52.08	4H
1_0432	52.13	4H
1_0667	52.13	4H
2_1071	52.13	4H
1_0492	52.14	4H
1_0607	52.14	4H
1_1190	52.14	4H
2_0426	52.14	4H
2_0525	52.14	4H
2_0831	52.14	4H
2_1029	52.14	4H
2_1137	52.14	4H
2_1442	52.14	4H
3_0450	52.14	4H
3_0488	52.14	4H
3_0525	52.14	4H
3_0866	52.14	4H
3_1026	52.14	4H
3_1156	52.14	4H
3_0331	52.16	4H
3_0777	52.16	4H
3_1382	52.16	4H
2_0289	52.23	4H
3_1360	52.23	4H
2_0853	52.26	4H
2_1303	52.26	4H
1_1063	52.26	4H
1_0093	52.28	4H
1_0195	52.28	4H
2_0156	52.28	4H
2_0782	52.28	4H
3_0605	52.28	4H
3_0684	52.28	4H
3_0878	52.28	4H
1_0411	52.31	4H
1_1042	52.31	4H
1_1332	52.31	4H
2_0496	52.31	4H
1_0480	52.55	4H
3_0427	52.57	4H
1_0881	52.57	4H
2_0610	52.57	4H
1_0946	52.57	4H
1_1244	52.94	4H
1_1114	52.94	4H
1_0426	52.95	4H
1_0637	52.95	4H
1_1108	52.95	4H
1_1232	52.95	4H
2_0898	52.95	4H
3_0839	52.95	4H
1_0088	53.24	4H
1_0527	53.24	4H
2_0363	53.24	4H
3_0060	53.24	4H
3_1297	53.24	4H
1_0568	53.27	4H
3_0995	53.36	4H
3_1462	53.36	4H
1_0262	53.57	4H
2_0412	53.57	4H
2_1481	53.57	4H
1_0807	53.61	4H
1_0046	53.76	4H
2_0020	53.76	4H
3_0034	53.76	4H
2_0482	53.94	4H
2_1191	55.81	4H
3_0054	56.08	4H
3_0237	56.08	4H
2_0361	56.2	4H
2_1010	56.2	4H
2_1400	56.57	4H
2_1087	56.89	4H
2_0151	57.15	4H
3_1186	57.48	4H
3_0706	57.71	4H
1_1207	57.77	4H
2_0453	57.78	4H
2_1273	57.78	4H
2_1296	57.78	4H
1_1427	58.13	4H
2_0820	58.21	4H
2_0062	58.27	4H
2_0723	58.51	4H
1_0053	59.17	4H
2_0098	59.17	4H
1_0052	59.59	4H
1_0639	59.59	4H
1_1431	59.59	4H
2_0924	59.59	4H
1_1224	60	4H
1_1229	60	4H
2_0906	60	4H
3_0620	60	4H
3_1515	60	4H
3_0455	60.09	4H
1_1070	60.24	4H
1_0606	60.72	4H
1_0010	60.72	4H
3_0755	60.97	4H
3_0904	60.97	4H
3_0905	60.97	4H
3_0906	60.97	4H
3_1385	60.97	4H
3_1493	60.97	4H
1_0627	61.16	4H
2_0073	61.16	4H
2_0451	61.16	4H
2_0717	61.16	4H
3_0693	61.16	4H
3_1536	61.16	4H
2_0580	62.44	4H
2_0072	62.48	4H
1_1513	64.06	4H
2_1504	64.51	4H
1_0467	66.78	4H
3_0994	67.18	4H
3_1362	67.74	4H
1_0829	68.03	4H
3_1258	68.09	4H
1_1319	70.35	4H
2_0143	70.35	4H
2_1499	70.35	4H
1_0309	70.74	4H
2_0815	71.33	4H
1_0090	71.72	4H
2_1353	72.53	4H
3_0136	72.53	4H
3_1231	72.53	4H
1_1004	72.68	4H
2_1332	73.67	4H
3_1148	75.06	4H
1_0523	75.19	4H
1_1500	76.67	4H
1_0170	76.68	4H
3_0226	76.68	4H
3_0787	76.68	4H
1_1526	78.53	4H
2_0670	78.69	4H
2_0718	78.83	4H
2_0197	79.15	4H
1_0724	79.15	4H
3_1246	79.93	4H
1_0723	79.93	4H
2_0689	80.01	4H
3_0390	80.01	4H
1_0670	80.42	4H
1_1213	80.53	4H
2_1151	80.9	4H
2_0178	81.13	4H
1_0076	81.43	4H
1_1398	81.43	4H
2_0765	81.74	4H
2_0358	81.74	4H
1_0588	82.74	4H
3_0138	84.74	4H
2_0732	86.16	4H
2_0384	86.16	4H
1_1168	86.6	4H
3_0142	86.6	4H
3_0232	86.6	4H
1_0785	87.06	4H
3_0718	87.38	4H
1_0824	88.18	4H
3_0554	88.18	4H
2_1243	88.47	4H
1_0271	88.57	4H
2_1331	88.87	4H
2_0838	88.94	4H
3_0114	88.94	4H
1_1292	90.03	4H
3_0046	90.03	4H
3_0117	90.03	4H
3_0584	90.03	4H
2_0762	90.38	4H
2_0119	90.38	4H
1_0666	90.48	4H
3_0158	90.96	4H
1_1470	91.68	4H
1_0614	91.82	4H
3_0987	91.82	4H
3_0988	91.82	4H
2_0454	91.83	4H
3_0539	92.32	4H
2_0515	92.32	4H
1_1139	92.39	4H
3_0990	92.39	4H
1_0510	92.58	4H
3_1139	92.58	4H
1_1183	92.62	4H
2_1111	92.73	4H
1_0334	92.78	4H
2_0974	96.65	4H
1_1194	98.41	4H
1_0123	100.11	4H
3_0385	100.26	4H
3_1138	104.01	4H
1_1299	104.01	4H
1_0712	105.87	4H
1_1233	106.09	4H
2_0237	106.09	4H
1_1235	108.14	4H
2_0701	108.88	4H
2_0883	109.96	4H
2_1035	109.96	4H
1_0611	109.96	4H
1_1066	110.15	4H
1_0697	110.84	4H
3_0146	111.64	4H
2_1130	112.77	4H
2_1210	113.76	4H
1_0269	113.87	4H
2_0224	113.87	4H
3_0425	116.63	4H
2_0760	117.27	4H
1_1186	117.93	4H
2_0007	118.22	4H
3_0808	118.22	4H
1_0610	118.67	4H
2_0272	118.67	4H
2_1450	118.67	4H
3_0476	118.67	4H
3_0873	118.67	4H
3_0884	118.67	4H
3_0886	118.67	4H
3_0887	118.67	4H
3_0888	118.67	4H
3_0889	118.67	4H
3_0892	118.67	4H
2_0932	119.82	4H
3_0020	119.82	4H
1_1531	120.42	4H
3_0239	120.42	4H
3_1422	120.42	4H
1_0387	121.41	4H
3_0006	121.41	4H
2_0013	121.77	4H
2_0089	121.77	4H
1_1019	122.22	4H
3_0824	123.24	4H
3_0825	123.24	4H
2_0619	125.05	4H
3_0163	0	5H
2_0553	2.47	5H
1_0745	2.47	5H
2_0894	2.47	5H
3_0984	2.53	5H
3_0543	2.8	5H
3_0977	2.86	5H
3_1022	2.86	5H
3_0001	2.92	5H
3_0979	2.92	5H
2_0226	2.96	5H
3_0976	2.96	5H
3_0978	2.96	5H
3_0980	2.96	5H
3_0975	3.07	5H
3_1023	3.07	5H
3_0983	3.33	5H
3_0591	3.98	5H
2_0206	4.58	5H
1_1381	7.49	5H
2_1221	7.61	5H
2_1202	8.15	5H
2_1327	12.17	5H
3_1094	12.17	5H
2_0533	12.17	5H
2_0010	12.5	5H
3_0714	13.05	5H
2_1365	13.05	5H
2_0263	14.53	5H
1_0695	15.51	5H
3_0167	16.67	5H
2_0873	16.91	5H
2_1065	16.91	5H
2_1426	17.27	5H
1_0974	17.71	5H
1_0665	19.78	5H
2_0761	19.78	5H
3_0531	19.78	5H
1_1048	23.41	5H
2_0576	24.34	5H
2_1324	25.8	5H
1_0530	29.55	5H
1_0688	30.35	5H
1_0499	30.39	5H
1_0580	31.83	5H
1_0621	32.6	5H
3_0410	32.68	5H
2_0845	37.7	5H
2_0980	37.7	5H
2_1391	37.7	5H
2_0730	37.93	5H
1_1318	39.18	5H
1_0864	39.63	5H
2_0770	41.96	5H
2_1253	43.05	5H
3_0707	43.05	5H
2_0987	44.12	5H
3_1312	44.12	5H
1_0260	44.99	5H
1_0955	44.99	5H
2_0571	44.99	5H
2_0903	44.99	5H
2_1403	44.99	5H
3_0654	44.99	5H
3_1482	44.99	5H
2_0729	45.09	5H
2_0766	45.3	5H
2_1372	46	5H
1_0923	46.81	5H
3_1155	46.81	5H
3_1244	46.81	5H
1_1432	46.81	5H
3_0105	46.81	5H
3_1492	46.81	5H
3_1257	46.81	5H
1_1198	47.01	5H
2_1401	47.01	5H
1_0157	48.32	5H
1_0177	48.32	5H
1_0240	48.32	5H
1_0252	48.32	5H
1_0318	48.32	5H
1_0481	48.32	5H
1_0856	48.32	5H
1_0913	48.32	5H
1_1399	48.32	5H
1_1462	48.32	5H
1_1469	48.32	5H
2_0524	48.32	5H
2_1040	48.32	5H
3_0109	48.32	5H
3_0337	48.32	5H
3_0709	48.32	5H
3_0768	48.32	5H
3_0792	48.32	5H
3_1520	48.32	5H
2_0179	48.4	5H
2_0101	48.5	5H
2_0841	48.5	5H
2_1116	48.5	5H
3_0354	48.5	5H
3_0729	48.5	5H
3_1423	48.5	5H
2_0697	48.5	5H
2_1308	48.52	5H
2_1447	48.52	5H
1_0116	48.54	5H
3_0454	48.54	5H
3_1390	48.54	5H
3_1512	48.54	5H
2_0708	48.77	5H
1_0995	48.79	5H
2_0700	48.79	5H
2_0875	48.79	5H
2_1011	48.79	5H
2_1322	48.79	5H
2_1350	48.79	5H
3_0728	48.79	5H
3_1317	48.79	5H
1_1128	48.83	5H
1_1506	48.83	5H
2_0332	48.83	5H
2_0396	48.83	5H
2_0737	48.83	5H
2_1260	48.83	5H
3_0193	48.83	5H
3_0717	48.83	5H
2_0461	48.84	5H
1_0661	48.96	5H
1_1129	48.96	5H
2_0129	48.96	5H
2_0958	48.96	5H
3_0408	48.96	5H
3_0575	48.96	5H
3_1259	48.96	5H
1_0058	49.03	5H
2_1215	49.03	5H
1_1204	49.06	5H
2_1318	49.06	5H
1_0508	49.06	5H
2_0239	49.06	5H
1_1260	49.06	5H
3_0214	49.06	5H
2_0059	49.06	5H
2_1536	49.06	5H
3_1117	49.06	5H
1_0264	49.31	5H
2_0105	49.86	5H
1_0079	49.89	5H
2_1148	50	5H
1_0671	50.03	5H
1_0840	50.03	5H
2_0372	50.03	5H
3_0644	50.03	5H
3_0700	50.03	5H
3_0747	50.03	5H
3_1503	50.03	5H
2_0306	50.09	5H
1_0237	50.11	5H
3_0538	50.11	5H
3_1183	50.11	5H
1_0899	50.44	5H
1_1151	50.44	5H
1_1363	50.44	5H
2_0981	50.44	5H
3_0111	50.44	5H
3_1062	50.44	5H
3_1064	50.44	5H
3_1451	50.44	5H
1_1512	50.56	5H
3_0312	50.56	5H
3_1340	50.56	5H
1_0034	50.65	5H
2_0501	50.71	5H
1_1240	50.75	5H
2_0283	51	5H
2_0961	51	5H
1_1221	51.21	5H
2_1200	51.21	5H
1_1159	51.29	5H
3_0515	51.36	5H
2_1508	51.48	5H
1_1523	51.56	5H
1_1385	51.69	5H
3_0011	51.69	5H
3_1033	51.69	5H
3_1280	51.69	5H
1_0725	51.94	5H
1_1089	52.39	5H
3_1032	52.39	5H
3_1034	52.39	5H
3_1035	52.39	5H
2_0265	52.5	5H
2_1344	53.18	5H
1_1281	53.57	5H
2_0441	53.57	5H
3_0745	53.66	5H
2_0713	53.66	5H
3_1477	55.78	5H
2_1121	57.27	5H
2_1275	57.27	5H
2_1036	57.42	5H
2_1239	59.42	5H
1_0203	61.08	5H
1_1438	61.08	5H
2_0278	61.08	5H
3_0080	61.08	5H
1_0641	61.14	5H
1_1249	61.81	5H
2_0279	61.81	5H
2_0392	61.81	5H
3_0966	61.81	5H
3_0007	62.97	5H
2_0350	62.97	5H
2_1309	65.55	5H
1_0548	65.55	5H
2_0297	65.55	5H
3_0719	65.55	5H
1_0953	65.55	5H
2_0330	65.58	5H
2_0818	65.58	5H
3_0252	65.58	5H
2_0367	67.55	5H
2_1001	67.67	5H
1_0183	70.36	5H
2_0236	70.89	5H
2_1128	70.96	5H
1_0127	70.97	5H
2_1133	71.2	5H
1_0634	71.38	5H
1_0633	73.18	5H
1_0140	74.29	5H
2_0096	74.35	5H
1_0167	74.7	5H
2_0246	74.7	5H
2_0736	75.11	5H
1_1515	75.26	5H
2_0066	75.26	5H
1_1355	76.83	5H
2_0645	78.32	5H
2_1445	78.32	5H
3_0314	78.43	5H
2_1186	78.61	5H
1_1135	81.56	5H
2_1480	81.81	5H
3_1427	83.68	5H
3_1361	83.68	5H
1_0674	83.68	5H
1_0524	87.33	5H
1_0930	88.5	5H
1_1106	88.52	5H
2_1150	88.52	5H
2_1497	88.52	5H
1_1290	88.58	5H
1_0578	89.5	5H
2_0497	90.16	5H
1_1134	92.92	5H
2_0449	92.92	5H
1_0518	93.04	5H
2_0097	93.04	5H
3_0533	93.04	5H
3_0834	93.04	5H
2_0526	93.6	5H
3_1271	93.6	5H
1_0771	93.6	5H
1_1473	93.6	5H
3_0182	95.76	5H
1_0408	96.51	5H
2_0850	97.05	5H
1_0622	98.71	5H
1_0414	100.06	5H
2_0327	100.06	5H
2_1421	100.18	5H
1_1350	103.07	5H
2_0403	105.65	5H
3_0098	105.65	5H
2_0018	106.5	5H
2_0134	108.22	5H
1_0077	109.08	5H
3_0537	109.08	5H
2_0795	109.08	5H
2_0549	109.19	5H
1_0024	109.8	5H
2_1168	110.65	5H
3_0850	110.7	5H
3_1417	110.71	5H
1_0834	110.96	5H
1_0844	110.96	5H
2_1321	110.96	5H
3_0846	110.96	5H
3_0847	110.96	5H
3_0852	110.96	5H
3_0854	110.96	5H
2_0320	111.18	5H
2_1314	111.18	5H
3_0855	111.18	5H
2_1061	112.13	5H
2_1139	112.4	5H
1_0507	112.76	5H
1_0871	112.76	5H
2_1439	112.76	5H
3_0705	112.76	5H
3_0807	112.76	5H
2_0805	113.1	5H
3_1236	113.1	5H
1_1273	114.02	5H
1_0477	115.3	5H
3_0056	115.3	5H
3_0456	115.41	5H
1_1341	116.37	5H
3_0619	116.37	5H
1_1200	121.82	5H
1_1245	124.49	5H
1_0094	129.24	5H
2_0629	129.49	5H
2_0637	130.31	5H
3_0524	130.45	5H
1_0439	130.67	5H
1_1298	130.67	5H
2_0503	130.67	5H
3_1278	131	5H
2_0127	131	5H
1_1507	133.07	5H
2_1422	133.98	5H
2_0045	135.06	5H
2_0405	135.06	5H
1_1456	136.13	5H
3_0377	136.3	5H
3_0611	137.08	5H
1_0228	137.11	5H
1_1535	137.11	5H
3_0169	137.11	5H
1_0285	137.25	5H
3_0590	137.25	5H
1_0360	137.39	5H
2_0003	137.39	5H
2_0347	137.39	5H
2_0653	137.39	5H
2_1203	137.39	5H
1_1024	137.52	5H
2_1325	137.52	5H
2_0300	137.75	5H
1_0805	138.27	5H
1_1375	138.27	5H
1_0045	138.86	5H
3_0067	138.86	5H
1_0146	139.44	5H
2_1471	139.65	5H
1_1472	139.97	5H
1_1090	140.27	5H
2_0259	140.27	5H
2_1177	140.27	5H
2_1247	140.27	5H
1_0705	140.87	5H
2_0298	140.87	5H
2_0487	142.44	5H
1_0783	144.67	5H
1_1080	145.65	5H
2_0188	145.65	5H
3_0929	145.65	5H
3_0930	145.65	5H
3_0668	145.84	5H
3_0869	145.84	5H
[truncated: 941 more rows]
